# Supplementary material for: Heat shock protein DNAJA2 controls insulin signaling and glucose homeostasis by preventing spontaneous insulin receptor endocytosis
Source: Nat Commun. 2025 Nov 13;16:9973. doi: 10.1038/s41467-025-64948-0 (PMC12615670; doi:10.1038/s41467-025-64948-0)
Supplement: Supplementary file 4 — Source Data [file 41467_2025_64948_MOESM4_ESM.xls]

## Sheet: Fig. 1
Fig. 1C			Fig. 1D			Fig. 1E			Fig. 1F			Fig. 1G
WT	DJ2-/-		WT	CKO		WT	CKO		WT	CKO		Time (min)	WT																									CKO
17.5932	10.5682		45.8165	44.6609		292	271		0.326601	0.806833		0	140	184	150	135	128	143	122	146	111	124	162	174	222	147	164	145	143	152	158	135	149	146	190	130	125	151	145	142	148	127	145	150	120	119	190	150	211
24.1033	9.5384		19.4302	36.3669		255	268		1.06012	3.07183		15	401	333	300	293	451	330	315	350	452	362	420	430	364	328	459	367	452	401	477	523	458	422	430	422	489	431	356	349	404	358	476	318	498	513	587	425	490
17.3505	14.8848		101.37	24.9823		245	294		0.621865	0.991312		30	366	365	335	222	334	209	359	259	337	308	337	373	321	213	356	301	343	324	212	503	300	312	341	264	389	459	398	401	387	335	260	368	450	472	599	527	363
20.7775	10.9765		42.2244	23.4256		228	368		0.178725	0.39151		60	305	223	249	158	258	183	261	181	208	212	250	260	257	165	237	198	217	257	150	230	201	260	289	169	260	230	289	291	286	211	201	195	255	287	365	268	278
27.9662			57.6592	49.2968		191	232		0.296343	1.1509		120	140	144	142	140	167	158	130	122	156	146	170	170	180	143	141	173	170	166	132	152	155	180	190	139	160	167	186	173	203	138	143	149	210	166	232	178	222
P = 0.0159			63.5281	8.82617		236	316		3.28266	1.40419
			13.1521	2.19256		208	255		0.591119	1.13089
			30.2643	15.29		249	250		0.642851	1.28414		Fig. 1H
			27.7629	3.3276		301	216		0.699952	1.15529		Time (min)	WT																		CKO
			25.731	3.27404		278	289		1.28755	1.58135		0	204	216	271	258	314	295	302	231	219	304	271	260	289	227	218	278	252	211	209	219	268	306	277	324	305	245	295	268	338	305	299	337
				7.74469		227	305		0.856125	0.856613		15	180	182	126	134	180	117	165	122	142	169	126	117	140	145	106	146	214	126	208	190	154	204	245	195	175	161	139	135	266	148	270	222	P = 0.0017
				8.59369		269	241		1.12211	3.29437		30	162	103	101	136	140	99	110	113	115	87	90	85	95	85	88	72	95	101	176	135	149	206	188	135	123	125	101	106	155	108	225	165	P = 0.0002
				15.4552		304	242		0.981551	0.547195		60	102	140	82	98	98	65	70	75	105	48	52	47	73	55	47	61	73	83	165	151	160	355	206	95	95	99	98	89	60	87	125	92	P = 0.0017
			P = 0.0130			304	297		0.538899	1.1099
						254	312		0.148467	0.565253
						213	210		1.62186	2.68725		Fig. 1I
						260	280		1.64821	2.14553		WT	CKO
						343	292		1.16115	0.217768		1543.39	225.078
						242	237		0.600392	0.929331		996.774	321.54
						208	246		0.196294	2.4525		1093.24	707.388
						243	276		P = 0.0595				P=0.0239
						190	289
						280	209
						233	219
						161	268
						204	306
						216	277
						271	324
						258	305
						314	245
						295	295
						302	268
						231	338
						219	305
						304	299
						271	337
						260
						289
						227
						218
						278
						252
						211
						P = 0.0074
[truncated: 11 more columns]

## Sheet: Fig. 2
Fig. 2A					Fig. 2B			Fig. 2C						Fig. 2D
					WT	DJ2-/-								pIRβ/IRβ	WT					CKO
					0.324409	0.121027								-Ins	1.11176	0.779483	1.10876	0.936326	1.06367	0.910456	1.16001	1.01523	1.08437	1.10602
					1.67559	0.066216								+Ins	3.94114	3.43216	4.22312	3.32725	2.26154	1.1026	1.28468	1.41064	1.36531	1.59949	P=0.0079
					0.748189	0.297527								pAKT/AKT
					1.25181	0.223645								-Ins	0.768112	1.0711	1.16079	0.945139	1.05486	1.19479	0.84732	0.729219	1.13559	0.86481
						0.031749								+Ins	2.00579	1.88636	1.92294	2.38771	2.11862	1.00037	1.18564	1.26167	1.34871	1.60338	P=0.0079
						0.030818								pGSK3β/GSK3β
					P=0.0066									-Ins	0.993429	0.897306	1.10926	1.08628	0.913723	1.07543	0.906392	1.08765	0.650651	0.746489
														+Ins	6.42904	7.09594	5.50449	2.93716	2.30043	3.01301	2.6932	2.82324	1.58296	1.62128	P=0.0367
Fig.2E					Fig. 2F						Fig. 2G
											pIRβ/IRβ
											Insulin concentration	SiCtrl			SiDJ2
											0	1	1	1	0.871097	0.942735	0.760868
											10	3.35886	2.42777	3.31852	1.73134	1.47499	1.4885	P=0.0327
											100	3.04204	2.37805	3.09246	1.18513	1.12897	1.97703	P=0.0180
											pAKT/AKT
											0	1	1	1	0.738952	0.840511	1.08813
											10	1.81116	2.30241	1.78865	0.738016	1.67815	1.39683
											100	2.00118	2.11641	2.01182	0.878357	1.45319	1.17776	P=0.0294

## Sheet: Fig. 3
Fig. 3A (WB)							Fig. 3C						Fig. 3G
													Time (min)	SiCtrl			SiDJ2
													0	0	0	0	0	0	0
													10	4.65996	4.45388	3.17335	2.05991	2.05589	0.615217	P= 0.0197
													20	6.85267	7.02361	4.51593	3.05614	3.339	1.89042	P=0.0335
													30	6.93537	5.12161	2.77164	0.988312	1.35085	1.16812	P=0.0356
Fig. 3B
w/o Dyn			w Dyn
SiCtrl	SiDJ2	SiDJ2 + SiAP2B1	SiCtrl	SiDJ2	SiDJ2 + SiAP2B1		Fig. 3D
1.41132	0.587339	1.28217	2.70138	2.63382	4.04953		4T1	DJ2-/-
1.39905	1.05468	2.05289	1.82735	1.58429	2.04907		0.921995	0.210648
0.81666	0.450303	1.60646	2.00987	1.44831	1.1909		1.00929	0.783106
1.5192	0.322831	2.34093	3.37483	1.37166	1.71116		1.06872	0.128786
1.03025	0.511558	1.71256	2.41144	1.57804	2.51591			P=0.0408
1.20832	0.456159	1.45745	3.59251	2.36375	2.07429
2.56157	0.743412	2.61004	4.79153	1.46933	2.0987
1.98797	1.36399	1.76566	2.61139	1.63348	1.05671
2.08968	0.992668	2.62868	3.15157	2.30494	1.70046
1.50896	1.92414	0.858311	2.71273	1.16675	1.96874
1.47117	0.567735	1.22591	4.38616	2.3717	5.89206
1.69259	0.934612	3.07404	1.31374	1.57579	1.26229
1.77182	1.12673	1.63624	2.52828	1.18588	3.4623
2.10079	0.509438	2.02465	2.0837	1.59409	2.34628
0.948482	0.43672	3.54162	2.43084	1.94395	2.81619
0.998317	0.430436	1.94774	2.1931	0.475116	2.25636
3.46427	1.63619	1.84908	1.12223	0.875246	0.934921
2.16194	1.02697	3.02373	2.29751	1.86162	1.96392
1.9887	1.0364	2.06971	2.17542	1.65527	2.08101
2.36777	1.2222	1.27866	4.92629	1.17112	4.48327
3.13314	1.04829	1.41006	3.94157	1.57739	2.51879
1.89536	0.643947	2.63893	2.73704	3.26953	5.77774
2.90835	0.6979	1.93241	1.97819	1.73725	1.44582
2.12002	0.769722	3.35255	2.62452	2.80421	1.09357
2.28278	1.33841	1.9679	2.18642	1.72984	1.68651
2.61851	1.26522	1.51483	5.40551	1.68268	2.43734
1.74749	1.21413	1.12238	6.69312	1.5375	3.77957
1.43666	0.565375	2.41167	3.08114	3.20015
3.05144	0.726143	2.58729	3.10642	2.58853
1.60115	0.755787	2.38318	2.76124	3.83974
1.3219	1.32735	3.78335	3.26625	1.44487
2.39185	0.561538	1.29558	1.40577	1.95766
1.56582	0.8082	1.36636	4.31881	2.49821
2.04199	0.949403	1.4481	7.88004	1.55043
3.20388	0.756182	2.17322		2.00822
1.57758	1.24798	1.89114		1.05522
2.41009	0.539631
1.55736	0.968285
1.51823	0.720038
4.69596	1.1451
1.12316	P<0.0001
4.8639
P<0.0001

## Sheet: Fig. 4
Fig. 4A					Fig. 4B							Fig. 4D				Fig. 4I				Fig. 4K
												SiCtrl	SiDJ2			4T1	DJ2-/-	DJ2OE			4T1							DJ2-/-							DKO
												8	7			4	5	1		-Ins	0.316085	0.279122	0.221146	0.354511	0.507705	0.0777155	0.130745	0.208442	0.266244	0.133954	0.338485	0.485218	0.0388985	0.337965	0.44159	0.244941	0.243446	0.27634	0.206082	0.367058	0.499846
												2	10			6	7	1		+Ins	1.518	0.894082	1.06194	0.960955	3.00116	0.876038	0.95826	0.610669	0.824303	0.66412	0.86831	0.796248	0.700616	0.730137	1.7425	1.03544	1.0337	1.30225	1.3955	0.987763	1.0212
												1	8			5	2	0																P=0.0705							P=0.0016
												6	15			3	2	3
												9	7			5	2	1
												2	8			6	1	4
												2	13			2	2	1
												8	11			5	2	0
												7	10			4	4	1
												3	14			3	2	1
												5	10			2	5	0
												1	9			4	5	1
												1	4			6	3	0
												0	4			5	4	1
												0	6			6	4	0
												0	12			4	2	2
												2	5			4	2	1
												1	13			5	5	2
												2	4			2	5	2
												0	5			2	4	1
												0	9			1	4	1
												0	8			3	5	0
												7	10			4	3	1
												3	5			4	5	1
Fig. 4E						Fig. 4F						1	6			5	3	1
												6	4			3	3	1
												1	6			2	4	0
												1	7			3	4	0
												2	13			4	5	0
												1	6			6	7	0
												1	5			4	4	0
												1	7			5	4	0
												1	9			1	3	0
												1	1			3	3	0
												0	7			4	6	0
												0	5			1	4	1
												0	7			5	3	1
												0	9			0	5	1
												0	9			6	4	2
												0	7			2	6	2
												0	8			8	8	2
												0	5			3	10	1
												0	8			4	7	1
												0	13			4	9	0
												3	8			3	10	2
												10	12			5	10	3
Fig. 4G							Fig. 4J					2	6			5	14	1
												7	6			5	5	1
												4	6			6	8	2
												1	15			1	7	2
												2	9			5	8	2
												2	11			4	3	1
												2	8			5	1	1
												2	6			6	3	2
												3	8			7	7	4
												1	3			6	7	2
												2	6			5	3	2
												3	6			3	3	3
												5	5			5	3	4
												4	7			5	4	2
												1	5			6	2	4
												2	5			2	7	3
												1	5			3	3	1
												0	1			4	4	2
												1	4			9	6	2
												1	6			3	6	4
												2	6			9	6	2
												2	10			7	5	4
												1	3			2	2	3
												1	5			5	2	3
												0	8			6	2	1
												0	3			4	3	1
												2	4			3	4	2
												4	7			5	4	1
												2	8			2	7	1
												3	10			0	6	1
												5	12			2	3	1
												3	6			5	3	1
												2	7			2	2	0
												1	6			2	11	1
												2	5			3	8	0
												3	3			0	8	0
												3	6			1	5	0
												5	2			0	3	0
												6	6			0	3	3
												8	8			0	6	2
												2	9			1	4	4
												4	8			0	4	2
												4	9			2	8	2
												4	12			0	6	1
												6	13			0	3	2
												1	11			1	7	0
												0	8			0	4	2
												8	9			3	5	1
												2	2			2	4	0
												1	6			4	3	3
												2	8			1	7	2
												1	10			2	5	1
												0	13			2	2	1
												0	3			1	5	3
												5	2			1	5	3
												5	1			2	6	2
												1	0			0	5	2
												3	0			3	6	1
												1	1			1	3	1
												1	2			1	5	1
												5	3			2	3	1
												4	4			5	2	1
												2	3			3	5	2
												4	2			2	6	2
												1	3			1	5	0
												9	1			4	4	0
												8	2			4	5	1
												5	3			1	10	1
												3	1			1	9	1
												3	0			2	7	1
												0	0			1	5	1
												2	0			0	5	2
												4	10			7	9	0
												2	3			5	11	0
												8	45			4	2	1
												10	3			5	4	0
												4	4			3	2	0
												2	6			0	6	0
												2	2			1	6	0
												7	6			1	5	0
												3	4			2	4	0
												2	3			4	5	1
												3	1			4	4	0
												1	4			2	5	0
												2	4			1	8	1
												0	3			1	5	1
												1	1			3	5	1
												6	14			5	5	1
												1	10			4	4	1
												5	6			3	4	2
												2	8			2	8	0
												3	10			5	4	0
												0	6			6	5	0
												1	2			3	8	1
												4	2			2	8	0
												6	6			1	3	0
												5	6			2	6	0
												4	7			4	5	0
												1	9			4	6	0
												5	8			4	5	1
												1	10			3	7	1
												0	12			3	8	1
												0	5			5	9	1
												5	8			2	7	1
												1	4			3	7	1
												4	6			2	10	2
												4	7			3	10	1
												7	5			1	7	1
												4	3			2	3	2
												6	9			6	5	2
												5	4			2	4	1
												3	9			3	4	1
												5	10			4	3	1
												3	11			1	4	0
												7	8			7	5	4
												4	8			5	6	0
												2	4			4	4	1
												2	9			3	5	1
												4	8			3	8	1
												5	2			4	5	1
												5	8			2	6	0
												6	4			4	7	0
												4	6			5	3	0
												1	3			1	2	0
												1	11			1	5	0
												3	5			2	5	0
												2	0			0	6	0
												3	4			0	5	0
												5	5			0	5	0
												2	4			1	4	1
												3	1			0	5	1
												0	5			0	3	1
												0	8			2	2	1
												2	5			2	4	1
												1	1			5	6	1
												1	3			1	4	1
												2	5			1	5	0
												1	2			2	6	0
												0	0			3	8	0
												1	0			2	8	1
												0	1			3	5	1
												2	5			1	6	1
												3	6			1	5	1
												1	8			2	6	1
												0	9			2	3	0
												2	10			1	8	0
												1	3			1	9	0
												1	2			4	4	1
												1	10			1	8	1
												0	8			2	5	0
												0	9			2	5
												0	6			1	5
												0	5			1	4
												1	3			1	5
												2	5			2	6
												3	8			2	6
												1	9			1	2
												2	7			1	3
												0	8			2	4
												1	5			2	5
												2	3			2	2
												1	2			4	2
												3	6			P<0.0001
												2	6					P<0.0001
												4	9
												2	11
												2	0
												2	12
												6	8
												7	9
												9	3
												4	5
												3	6
												2	4
												1	5
												4	8
												3	9
												3	3
												2
												3
												2
												3
												2
												1
												6
												0
												1
												3
												2
												1
												3
												7
												9
												3
												7
												7
												3
												2
												5
												7
												4
												1
												1
												4
												2
												12
												2
												2
												2
												2
												5
												3
												3
												3
												3
												3
												2
												1
												4
												5
												6
												8
												2
												2
												1
												2
												1
												3
												P<0.0001

## Sheet: Fig. 5
Fig. 5A									Fig. 5D						Fig. 5G
Fig. 5C
WT-IR	Mut-IR
0.286515	0.69824
0.206458	0.581776
0.25054	0.723905				Fig. 5F						Fig. 5I
0.195567	0.826232				FL	ΔJ	ΔC				HeLa	DJ2-/-	+ FL	+ ΔJ
0.376493	0.495752				15	5	11				1.72041	0.646553	1.50065	0.413918
0.355584	1.64281				8	4	12				3.09199	0.638168	1.3509	1.24622
0.429526	1.55347				15	4	10				0.939039	0.765425	0.759288	0.859852
0.135632	1.03147				22	8	8				0.823134	1.01418	0.776956	0.730019
0.331306	1.61853				9	9	9				0.868224	0.701691	1.05225	0.544596
0.252676	3.04766				9	5	11				1.72616	0.50973	0.730162	0.944815
0.332238	2.53379				17	4	12				1.99105	1.93858	1.3369	0.771209
0.344335	1.60685				15	10	9				1.48438	1.15417	1.49819	0.77141
0.295427	0.949223				12	9	7				3.1294	0.845095	1.5399	0.177277
0.272202	0.945593				7	9	10				2.23849	0.842652	0.935336	0.513026
0.362959	0.783734				15	5	11				1.9861	0.78209	1.09779	0.783063
0.355843	1.41338				8	3	15				1.47123	0.661633	0.8975	0.477683
0.203013	0.785252				9	7	9				1.97996	0.637775	1.45829	0.631519
0.260542	0.57412				8	6	10				1.55238	0.825835	1.71605	0.588384
0.187122	1.00824				23	5	10				1.35092	0.523945	0.908621	0.651101
0.209547	0.45731				10	4	18				2.77689	0.84996	1.37026	1.70161
0.403441	0.614942				6	5	12				1.36315	0.657748	1.74348	1.14635
0.666066	0.471688				8	6	21				3.30193	0.748509	1.96324	1.04339
0.509098	3.21101				7	4	16				1.97418	1.47001	0.911731	0.657127
0.39566	3.19041				12	5	18				2.14873	0.963235	0.487303	0.683334
0.275953	2.00428				19	6	10				1.74295	0.688777	1.9142	0.973479
0.195246	2.33602				7	5	8				3.19416	0.540327	0.713592	1.03477
0.394653	0.344044				4	4	9				1.39792	0.38174	0.937647	1.13051
0.352777	0.455229				12	4	27				1.53573	0.445799	1.41973	0.555059
0.289302	0.304067				10	5	7				1.11099	0.64638	0.739096	1.11046
0.287562					7	4	9				2.20119	1.00238	1.18679	1.05845
0.248613					8	4	10				1.26878	0.796238	2.27115	0.426214
0.260501					10	4	22				1.44537	0.535992	2.03208	0.530597
0.271656					16	9	12				1.27811	1.58574	1.4987	2.03348
0.391189					13	9	10				1.41224	0.697022	1.59138	1.26869
0.231637					16	6	9				3.6535	0.620146	1.93154	1.25702
0.284575					11	5	11				1.53267	0.718547	1.201	0.808569
0.312407					10	7	13				0.94569	0.765147	1.02975	1.40625
0.37411					25	3	14				1.27984	0.428106	1.23769	0.505107
0.219125					6	3	18				1.67737	0.804051	1.29608	0.733114
0.238058						3	19				3.14314	1.13022	2.76564	0.453795
0.340602						12	20				1.23365	0.439189		0.812798
0.257035						15	15				1.22124	0.763947		1.09227
0.11633						6	16				1.45586	0.429638		0.567857
0.307799						6	13				3.46157	0.643785		0.51287
0.304787						4	13				2.45121	2.09597		0.674294
P<0.0001						4	12				2.85784	0.972242		0.776414
						4	15				1.65742	0.818181		0.948134
						4	18				1.47433	1.00303		0.540367
						5	8				1.40402	0.352856		0.892456
						6	8				1.63441	0.495483		1.18104
						6	5				1.46378	0.771865		0.800352
						3	8				1.13528	0.813016		0.625414
						3	7				1.85291	0.451234		0.946215
						4	8				1.29612	1.09463		0.544165
						3	19				1.43733	0.713602		0.301769
						5	7				1.52302			0.533749
						4	6				2.79978			0.356124
						3	8							0.744953
						6	7				P<0.0001
						6	10					P<0.0001	P<0.0001
						3	10
						3	10
						6	11
						7	8
						3	12
						4	30
						4	8
						3	9
						5	10
						3	10
						4	10
						5	10
						5	8
						3	8
						4	9
						2	12
						6	15
						9	19
						5	20
						9	5
						11	10
						9	4
						5	8
						5	9
						3	20
						4	21
						3	18
						4	15
						3	13
						6	25
						3	26
						3	21
						4
						4
						5
						3
						2
					P<0.0001

## Sheet: Fig. 6
Fig. 6A			Fig. 6B					Fig. 6C			Fig. 6D					Fig. 6E
Normal	T2DM		DNAJA2 expression level in beta cells	Normal	T2DM			Normal	T2DM		4wk		10wk			4wk		10wk
1.12204	0.903054		133.572	39				0.714004	0.736843		lean	ob/ob	lean	ob/ob		lean	ob/ob	lean	ob/ob
1.0591	0.811635		104.263	34				1.06405	0.851825		0.054926	-0.1075	0.06283	-0.02695		-0.10583	0.051622	-0.03802	0.1473
1.08237	0.730122		98.785	22.4				0.981314	0.759585		0.026556	-0.08736	0.058976	-0.03713		-0.06082	0.013292	-0.05852	0.12321
0.741806	0.70142		78.03	31				1.01866	0.63039		0.003974	-0.10205	0.13012	-0.04961		-0.09165	0.040166	-0.03353	0.085514
1.05276	0.862426		71.135	36.4				1.01788	0.933577		0.036904	-0.08906	0.065454	-0.01942		-0.0836	0.012362	-0.05943	0.096263
0.92135	0.776142		109.92	26				1.29411	0.842905		0.085931	-0.063847	0.1395	0.005173		-0.07935	0.041589	-0.06607	0.12583
1.02057			68.8225	34.2				0.968963	1.14707		P=0.0001		P=0.0011			P<0.0001		P<0.0001
P=0.0061			177.222	27.1				0.941027	1.03836
			151.51	27.7					0.833103
			128.505	28.5					0.748802
			119.925		26				0.841533
			132.447		29.4				0.817713
			97.68		29.4				0.795167
			87.1475		28.6				0.911619
			96.3775		33.6				0.777621
			92.425		27.8				1.02562
			165.347		25.9			P=0.0470
			116.845		31
			77.86		46

## Sheet: Fig. S1
Fig. S1B					Fig. S1D
Days	WT (n=18)	DJ2+/- (n=38)	DJ2-/- (n=20)		Days	WT					DJ2+/-					DJ2-/-
25	0				14	7.3	7.2		6.9	7.2	7.1	7.2				4.3			5
1	1				18	8.2	8.3	11.2			7.9	8.1	10.2			4.8	6.7	6.6
25	0				25	12.8	13.2	15.8	13	13.1	13	13.1	13.5			6.6	8.4	8.4	8.9
25	0				31	17.5	18.5	19.6			18.2	17.6	17.2				13.5	11.6
25	0				38	18.8	20.3	22	19.6	20.4	19.6	19.1	18.5				15	14	15.1
25	0				45	20.4	22.4	24			20.9	20.8	20				18.9	14.3
25	0				52	23	24.5	27	24.1	24	23.9	24.2	24.7					11.7	19.6
25	0
25	0
25	0
25	0
25	0
25	0
25	0
25	0
25	0
25	0
25	0
1		1
25		0
25		0
25		0
25		0
25		0
25		0
25		0
25		0
25		0
25		0
25		0
25		0
25		0
25		0
2		1
25		0
25		0
25		0
25		0
25		0
25		0
25		0
25		0
25		0
25		0
25		0
25		0
25		0
25		0
25		0
25		0
25		0
25		0
25		0
25		0
2		1
25		0
1			1
1			1
1			1
1			1
1			1
1			1
1			1
2			1
1			1
25			0
1			1
1			1
1			1
1			1
1			1
1			1
1			1
1			1
1			1
2			1

## Sheet: Fig. S2
Fig. S2A				Fig. S2B						Fig. S2D				Fig. S2E
WT	DJ2-/-			Days	WT (n=24)	DJ2+/- (n=48)	DJ2-/- (n=12)			WT	DJ2-/-			Time (min)	WT														DJ2-/-
115	105			7	0					0.295081	0.654828			0	120	136	88	52	49	53	111	143	96	56	58				95	120	133	50	41	58	105
103	77			7	0					0.311774	0.318452			30	414	351	359	447	368	438	440	412	401	395	260	314	435	437	468	413	458	600	598	300	518	497	448	483	502	600	P=0.0004
141	141			7	0					0.346831	0.317617			60	312	276	323	337	342	298	245	312	281	292	304				365	327	406	399	405	392	401	300	315				P=0.0021
80	75			7	0					0.276718	0.919421			120	258	210	249	224	215	198	226	321	251						300	306	431	308	295	290	287	408					P=0.0025
109	82			7	0					0.804236	0.628953
62	70			7	0					0.64982	0.664009
99	70			7	0					0.406928	0.420283
102	80			7	0					0.520444	0.36102			Fig. S2F						Fig. S2H
107	76			7	0					0.354008	0.214727			Days	WT (n=19)	Het(n=42)	CKO(n=20)			Male		Female
162	47			7	0					0.834385	0.380538			60	0					WT	CKO	WT	CKO
124	85			7	0					0.331268	1.0362			60	0					14.6	18	14	13.3
107	131			7	0					0.543782	0.393803			60	0					14.8	14.8	13.5	14.5
121	86			7	0					0.386909	0.718792			60	0					15.5	15.5	13.5	15.5
221	68			7	0					0.287081	0.798381			60	0					18.6	17	13.4	14.9
90	78			1	1					0.27282	1.27686			1	1					16.8	13.7	13.5	13.8
166				7	0					0.315603	0.804066			60	0					15.2	12.5	12.7	14.8
P=0.0022				7	0					0.315603	0.698894			60	0					16.1	16.8	14.5	14.4
				7	0						0.877992			60	0						16	14.6	14.5
				7	0						0.706858			60	0						16.7	14	13.7
Fig. S2C				7	0						0.301342			60	0						19.6	15.1
WT	DJ2-/-			7	0						0.344126			60	0						14.5	15
65	117			7	0						0.800484			60	0						16.3	15.1
86	63			7	0						0.472476			60	0						17.2	15.1
94	114			1	1						0.558044			60	0							14
94	124			7		0					0.729178			60	0							16.8
91	103			7		0					0.244297			60	0							13.8
112	120			7		0					0.500999			60	0							14
102	108			7		0					0.814745			60	0
108	98			7		0				P=0.0161				25		0
116	100			7		0								25		0
108	94			7		0								25		0
102	110			7		0								25		0
108	92			7		0								25		0
106	114			7		0								25		0
111	164			7		0								25		0
96	114			7		0								25		0
75	116			7		0								25		0
	112			7		0								2		1
	120			7		0								25		0
	133			7		0								25		0
P=0.0346				7		0								25		0
				7		0								25		0
				7		0								25		0
				7		0								25		0
				7		0								25		0
				7		0								25		0
				7		0								25		0
				7		0								25		0
				1		1								1		1
				1		1								25		0
				1		1								25		0
				7		0								25		0
				7		0								25		0
				7		0								25		0
				7		0								25		0
				7		0								25		0
				7		0								25		0
				7		0								25		0
				7		0								25		0
				7		0								25		0
				7		0								25		0
				7		0								25		0
				7		0								25		0
				7		0								25		0
				7		0								25		0
				7		0								25		0
				7		0								25		0
				7		0								25		0
				7		0								25		0
				7		0								25		0
				7		0								60			0
				0.5		1								60			0
				7			0							60			0
				0.5			1							60			0
				7			0							43			1
				1			1							60			0
				1			1							60			0
				1			1							60			0
				1			1							60			0
				1			1							60			0
				7			0							1			1
				7			0							60			0
				0.5			1							60			0
				7			0							60			0
														60			0
														60			0
														60			0
														60			0
														60			0
														60			0

## Sheet: Fig. S3
Fig. S3A							Fig. S3B						Fig. S3C
Fig. S3D

## Sheet: Fig. S4
Fig. S4C					Fig. S4D
					Time (h)	4T1			DJ2-/-
					0	1	1	1	1	1	1
					5	0.927509	1.06297	0.72503	0.592358	0.647269	0.426334	p=0.0419
					10	1.10572	1.08816	2.24605	0.244028	0.729873	0.267479	p=0.0618
					24	1.1687	0.794236	1.15519	0.260447	0.341011	0.222484	p=0.0039
					Fig. S4G
					Time (min)	SiCtrl			SiDJ2
					0	0	0	0	0	0	0
					10	3.1092	3.27726	3.30586	3.30372	2.70291	2.94505
					20	7.13096	5.35088	5.54137	6.50823	6.16215	5.32075

[truncated: 2 more sheets: Fig. S5, Fig. S6]
